# Supplementary material for: Detection and characterization of copy-number variants from exome sequencing in the DDD study
Source: Genet Med Open. 2024 Jan 28;2:101818. doi: 10.1016/j.gimo.2024.101818 (PMC11613862; doi:10.1016/j.gimo.2024.101818)
Supplement: Additional File 2 [file mmc2.xls]

## Sheet: additional-file-2
#smpl_id	smpl_type	cnv_type	chr	beg	end	pathogenicity	called_by	novel_candidate	DN_DD_genes_CDS_overlap
DDD10K.00195	blood	DEL	14	22580306	22694629	likely_benign	canoes,clamms,convex	1	.
DDD10K.00652	saliva	DEL	16	829953	830862	likely_benign	convex	1	.
DDD10K.01419	saliva	DEL	16	28834570	29001764	likely_pathogenic	acgh,canoes,clamms,convex,xhmm	1	.
DDD10K.02674	saliva	DEL	6	74072369	74079647	likely_benign	acgh,canoes,clamms,convex,xhmm	1	.
DDD10K.04208	blood	DEL	6	49913723	49937554	likely_benign	canoes,clamms,convex	1	.
DDD10K.04310	saliva	DEL	21	34927469	35013743	likely_pathogenic	acgh,canoes,clamms,convex,xhmm	1	SON
DDD10K.04428	saliva	DEL	13	20593536	20611183	likely_pathogenic	acgh,canoes,clamms,convex	1	ZMYM2
DDD10K.05028	blood	DEL	14	22554308	22670431	likely_benign	convex,xhmm	1	.
DDD10K.05314	saliva	DEL	19	4229504	4298289	likely_benign	clamms	1	.
DDD10K.05314	saliva	DEL	19	14034207	14071267	likely_benign	clamms	1	.
DDD10K.05389	saliva	DEL	16	29624403	30217498	likely_pathogenic	canoes,clamms,xhmm	1	KIF22,PRRT2
DDD10K.05467	saliva	DEL	16	8989298	9017393	likely_pathogenic	canoes,clamms,convex,xhmm	1	USP7
DDD10K.05742	saliva	DEL	17	7137238	7360164	likely_pathogenic	canoes,clamms,convex,xhmm	1	EIF5A,CHRNB1
DDD10K.06197	saliva	DEL	2	50840239	50844210	likely_benign	canoes,clamms,convex,xhmm	1	.
DDD10K.06343	saliva	DEL	13	20593553	20611176	likely_pathogenic	canoes,clamms,convex,xhmm	1	ZMYM2
DDD10K.06551	blood	DEL	11	9451224	9493137	likely_benign	canoes,clamms,convex,xhmm	1	.
DDD10K.06574	blood	DEL	3	44999866	45031271	likely_benign	canoes,clamms,convex,xhmm	1	.
DDD10K.07032	blood	DEL	9	130285850	130742586	likely_pathogenic	acgh,canoes,clamms,convex,xhmm	0	STXBP1
DDD10K.07139	saliva	DEL	5	176562004	176564114	likely_pathogenic	acgh,canoes,clamms,convex	1	NSD1
DDD10K.07551	saliva	DEL	2	105471813	105477959	likely_pathogenic	acgh,canoes,clamms,convex	1	POU3F3
DDD10K.07830	saliva	DEL	5	93637834	93813027	likely_benign	canoes,clamms,convex,xhmm	1	.
DDD10K.07881	saliva	DEL	3	71037085	71098628	likely_pathogenic	canoes,clamms,convex,xhmm	1	FOXP1
DDD10K.08008	saliva	DEL	16	2607583	3169103	likely_pathogenic	canoes,clamms,convex,xhmm	1	SRRM2
DDD10K.08971	saliva	DEL	2	48010211	48132972	likely_pathogenic	acgh,canoes,clamms,convex,xhmm	1	FBXO11
DDD10K.09114	saliva	DEL	22	40521651	40677354	likely_pathogenic	canoes,clamms,convex,xhmm	1	TNRC6B
DDD10K.09159	saliva	DEL	7	5396499	5434346	likely_benign	canoes,clamms,convex,xhmm	1	.
DDD10K.09202	saliva	DEL	6	83896595	83949508	likely_benign	canoes,clamms,convex,xhmm	1	.
DDD10K.09499	saliva	DEL	2	26496326	26508619	likely_benign	canoes,clamms,convex,xhmm	1	.
DDD10K.09661	saliva	DEL	5	88047532	88129932	likely_pathogenic	canoes,clamms,convex,xhmm	0	MEF2C
DDD10K.09759	blood	DEL	17	61176360	61345359	likely_benign	canoes,clamms,convex,xhmm	1	.
DDD10K.10462	blood	DEL	14	22887287	22962543	likely_benign	canoes,clamms,convex,xhmm	1	.
DDD10K.10538	saliva	DEL	9	140449557	140513453	likely_benign	canoes,clamms,xhmm	1	.
DDD10K.10543	saliva	DEL	9	140449557	140513553	likely_pathogenic	canoes,clamms,convex,xhmm	1	EHMT1
DDD10K.10693	blood	DEL	14	22631129	22694837	likely_benign	clamms,convex,xhmm	1	.
DDD10K.11491	saliva	DEL	20	62559610	62830295	likely_benign	canoes,clamms,convex,xhmm	1	.
DDD10K.11909	saliva	DEL	6	5260781	5432117	likely_benign	canoes,clamms,convex,xhmm	1	.
DDD10K.11949	saliva	DEL	16	77395926	77775915	likely_benign	canoes,clamms,convex,xhmm	1	.
DDD10K.12128	saliva	DEL	16	11913695	11914277	likely_benign	canoes,clamms,convex	1	.
DDD10K.12265	blood	DEL	13	27216232	27334125	likely_benign	canoes,clamms,convex,xhmm	1	.
DDD10K.12304	saliva	DEL	12	79679400	79747558	likely_benign	canoes,clamms,convex,xhmm	1	SYT1
DDD10K.12334	saliva	DEL	19	8398556	8402839	likely_benign	canoes,clamms,convex	1	.
DDD10K.12414	saliva	DEL	16	29464848	30217498	likely_pathogenic	canoes,clamms,convex	0	KIF22,PRRT2
DDD10K.12849	saliva	DEL	7	101801709	101848586	likely_benign	canoes,clamms,convex,xhmm	1	.
DDD10K.13084	saliva	DEL	20	41306463	41420208	likely_benign	canoes,clamms,convex,xhmm	1	.
DDD10K.01570	blood	DEL	1	3788873	14507281	likely_pathogenic	clamms,convex,xhmm	1	CAMTA1,RERE,MTOR,CLCN6,MFN2
DDD10K.03694	saliva	DEL	1	19134244	19181116	likely_benign	acgh,canoes,clamms,convex	1	.
DDD10K.05480	saliva	DEL	1	24018093	24306874	likely_pathogenic	canoes,clamms,convex,xhmm	1	RPL11
DDD10K.02184	saliva	DEL	1	24018158	24023106	likely_pathogenic	acgh,canoes,clamms,convex,xhmm	1	RPL11
DDD10K.13276	saliva	DEL	1	27587336	28607421	likely_pathogenic	canoes,clamms,convex,xhmm	0	AHDC1
DDD10K.06473	saliva	DEL	1	28939567	29563449	likely_benign	canoes,clamms,convex,xhmm	1	.
DDD10K.11788	saliva	DEL	1	31409324	31418463	likely_benign	canoes,clamms,convex,xhmm	1	.
DDD10K.02309	saliva	DEL	1	31444521	31470776	likely_benign	acgh,canoes,clamms,convex,xhmm	1	.
DDD10K.08387	saliva	DEL	1	50569333	50618209	likely_benign	acgh,canoes,clamms,convex,xhmm	1	.
DDD10K.00033	blood	DEL	1	120299729	120300198	likely_benign	canoes,clamms,convex	1	.
DDD10K.11019	blood	DEL	1	145103759	145827075	likely_benign	canoes,clamms,convex,xhmm	0	.
DDD10K.09184	saliva	DEL	1	145414568	145827075	likely_benign	canoes,clamms,xhmm	1	.
DDD10K.12211	saliva	DEL	1	150922895	150924118	likely_benign	canoes,clamms,convex	1	.
DDD10K.00285	saliva	DEL	1	153761530	153795894	likely_pathogenic	acgh,canoes,clamms,convex,xhmm	0	GATAD2B
DDD10K.07041	saliva	DEL	1	153791089	153795894	likely_pathogenic	acgh,convex	0	GATAD2B
DDD10K.13456		DEL	1	153902602	154378310	likely_pathogenic	canoes,clamms,convex,xhmm	1	TPM3
DDD10K.03761	blood	DEL	1	161178848	161190016	likely_benign	acgh,canoes,clamms,convex,xhmm	1	.
DDD10K.08371	saliva	DEL	1	212511142	213535378	likely_benign	acgh,canoes,clamms,convex,xhmm	0	.
DDD10K.05764	saliva	DEL	1	224389492	224579189	likely_pathogenic	acgh,canoes,clamms,xhmm	0	WDR26
DDD10K.06418	saliva	DEL	1	234815177	235336216	likely_benign	acgh,canoes,clamms,convex,xhmm	1	.
DDD10K.06912	saliva	DEL	1	243786441	243877840	likely_pathogenic	acgh,canoes,clamms,xhmm	1	AKT3
DDD10K.07960	saliva	DEL	10	15196551	15226798	likely_benign	acgh,canoes,convex,xhmm	1	.
DDD10K.11892	saliva	DEL	10	18834786	18841015	likely_benign	canoes,clamms,convex,xhmm	1	.
DDD10K.07297	saliva	DEL	10	35299131	35333809	likely_benign	canoes,clamms,convex,xhmm	1	.
DDD10K.02504	blood	DEL	10	103852284	104696098	likely_pathogenic	acgh,canoes,clamms,convex,xhmm	0	PITX3,SUFU,TRIM8,CNNM2
DDD10K.11837	saliva	DEL	10	104374831	104436868	likely_pathogenic	canoes,clamms,convex,xhmm	1	SUFU,TRIM8
DDD10K.04680	saliva	DEL	10	121355765	135439229	likely_pathogenic	convex,xhmm	1	FGFR2,EBF3
DDD10K.06750	saliva	DEL	10	128576691	135439555	likely_pathogenic	acgh,canoes,clamms,convex,xhmm	0	EBF3
DDD10K.01222	saliva	DEL	10	131641397	131646962	likely_pathogenic	acgh,canoes,convex,xhmm	0	EBF3
DDD10K.01739	saliva	DEL	11	4019957	4065668	likely_benign	acgh	1	.
DDD10K.04195	saliva	DEL	11	20668135	20671424	likely_benign	acgh	1	.
DDD10K.05131	saliva	DEL	11	61541360	61584473	likely_pathogenic	canoes,clamms,convex,xhmm	1	MYRF
DDD10K.03227	blood	DEL	11	70280979	70282670	likely_benign	canoes,clamms,convex,xhmm	1	.
DDD10K.02569	saliva	DEL	11	118390133	118392246	likely_pathogenic	acgh,canoes,clamms,convex	0	KMT2A
DDD10K.02366	saliva	DEL	11	128733027	128985215	likely_benign	acgh,canoes,clamms,convex,xhmm	1	.
DDD10K.00669	saliva	DEL	12	8022401	8179932	likely_benign	acgh,canoes,clamms,convex	1	.
DDD10K.09656	saliva	DEL	12	23774693	23915778	likely_pathogenic	canoes,clamms,convex,xhmm	0	SOX5
DDD10K.07340	blood	DEL	12	23871447	23994078	likely_pathogenic	acgh,canoes,clamms,convex,xhmm	0	SOX5
DDD10K.09244	saliva	DEL	12	46243720	46254848	likely_pathogenic	canoes,clamms,convex,xhmm	0	ARID2
DDD10K.04959	saliva	DEL	12	46285450	46385915	likely_pathogenic	canoes,clamms,convex	1	ARID2
DDD10K.00237	saliva	DEL	12	57317476	57961058	likely_pathogenic	canoes,clamms,convex	1	KIF5A
DDD10K.00209	saliva	DEL	12	57893848	57894425	likely_benign	acgh,canoes,clamms,convex	1	.
DDD10K.11796	saliva	DEL	12	95434108	95507528	likely_benign	canoes,clamms,convex,xhmm	1	.
DDD10K.09494	saliva	DEL	12	116440643	116549405	likely_pathogenic	canoes,clamms,convex,xhmm	0	MED13L
DDD10K.05352	blood	DEL	12	116534292	116549405	likely_pathogenic	canoes,clamms,convex,xhmm	0	MED13L
DDD10K.13444	saliva	DEL	12	116534293	116549405	likely_pathogenic	canoes,convex,xhmm	0	MED13L
DDD10K.11926	saliva	DEL	12	124904465	124941902	likely_benign	canoes,clamms,xhmm	1	.
DDD10K.12737	blood	DEL	12	133731980	133811122	likely_benign	canoes,clamms,convex,xhmm	1	.
DDD10K.11157	saliva	DEL	13	37625480	68430701	likely_pathogenic	canoes,clamms,convex	1	.
DDD10K.06825	saliva	DEL	13	61773783	72373520	likely_benign	convex	1	.
DDD10K.01832	saliva	DEL	13	94896755	94989046	likely_benign	acgh	1	.
DDD10K.08168	blood	DEL	13	101910691	101929951	likely_benign	acgh	1	NALCN
DDD10K.08534	saliva	DEL	13	102330256	102558652	likely_pathogenic	acgh,canoes,clamms,convex,xhmm	1	FGF14
DDD10K.11560	saliva	DEL	14	36003359	36844373	likely_benign	canoes,clamms,convex,xhmm	1	.
DDD10K.06751	saliva	DEL	14	58606152	58827891	likely_benign	acgh,canoes,clamms,convex,xhmm	1	.
DDD10K.09454	saliva	DEL	14	79423412	79433853	likely_benign	canoes,clamms,convex,xhmm	1	.
DDD10K.07967	saliva	DEL	15	22833342	23140502	likely_benign	acgh,canoes,clamms,convex,xhmm	1	.
DDD10K.11249	blood	DEL	15	28419509	28769222	likely_benign	canoes,clamms,convex,xhmm	1	.
DDD10K.00974	saliva	DEL	15	28989750	30516623	likely_benign	canoes,clamms,convex,xhmm	0	.
DDD10K.04004	saliva	DEL	15	42814092	42990887	likely_benign	acgh,canoes,clamms,convex,xhmm	1	.
DDD10K.11858	saliva	DEL	15	52243902	52264174	likely_benign	canoes,clamms,convex,xhmm	1	.
DDD10K.01934	saliva	DEL	15	82634975	84860113	likely_pathogenic	acgh,canoes,clamms,convex,xhmm	1	.
DDD10K.10328	saliva	DEL	15	90118714	90260282	likely_benign	canoes,clamms,convex,xhmm	1	.
DDD10K.05455	saliva	DEL	15	93482595	93489024	likely_pathogenic	acgh,canoes,clamms,xhmm	0	CHD2
DDD10K.04487	saliva	DEL	15	102016056	102400167	likely_benign	acgh,canoes,clamms,convex,xhmm	1	.
DDD10K.04357	blood	DEL	16	284430	343758	likely_benign	acgh,canoes,clamms,convex,xhmm	1	.
DDD10K.08827	blood	DEL	16	2305579	2493914	likely_benign	acgh,canoes,clamms,convex,xhmm	1	.
DDD10K.12942	saliva	DEL	16	2666338	3140501	likely_pathogenic	canoes,clamms,convex,xhmm	1	SRRM2
DDD10K.07865	saliva	DEL	16	3104049	3119626	likely_benign	acgh,canoes,clamms,convex	1	.
DDD10K.05468	saliva	DEL	16	8989298	9017393	likely_pathogenic	canoes,clamms,convex,xhmm	1	USP7
DDD10K.02880	blood	DEL	16	15111240	15187985	likely_benign	acgh,canoes,clamms,convex,xhmm	1	.
DDD10K.01894	saliva	DEL	16	21391355	29342775	likely_pathogenic	acgh,canoes,clamms,convex,xhmm	0	.
DDD10K.09166	blood	DEL	16	21751895	22448353	likely_benign	canoes,clamms,convex,xhmm	0	.
DDD10K.04272	blood,saliva	DEL	16	28360562	30350863	likely_pathogenic	acgh,clamms	0	KIF22,PRRT2
DDD10K.06622	saliva	DEL	16	29624403	30217498	likely_pathogenic	canoes,clamms,xhmm	1	KIF22,PRRT2
DDD10K.12308	saliva	DEL	16	29624600	30204525	likely_pathogenic	canoes,clamms,convex	0	KIF22,PRRT2
DDD10K.13309	saliva	DEL	16	30792931	31161517	likely_pathogenic	canoes,clamms,convex,xhmm	0	SETD1A,STX1B
DDD10K.12811	saliva	DEL	16	71823056	71971449	likely_pathogenic	canoes,clamms,convex,xhmm	1	AP1G1
DDD10K.05308	saliva	DEL	16	71840406	72018183	likely_pathogenic	canoes,clamms,convex,xhmm	1	AP1G1
DDD10K.07059	saliva	DEL	16	72623692	72836543	likely_benign	acgh,canoes,clamms,convex,xhmm	1	.
DDD10K.10648	blood	DEL	16	87432205	89199829	likely_pathogenic	canoes,clamms,convex,xhmm	0	.
DDD10K.04988	saliva	DEL	16	89325386	89611278	likely_pathogenic	acgh	0	ANKRD11
DDD10K.12155	saliva	DEL	16	89390550	89598535	likely_pathogenic	convex	0	.
DDD10K.03949	saliva	DEL	16	89565643	89584062	likely_benign	acgh	1	.
DDD10K.00066	saliva	DEL	16	89752922	89793836	likely_benign	acgh,canoes,clamms,convex,xhmm	1	.
DDD10K.04349	saliva	DEL	17	1894856	1928174	likely_benign	acgh	1	.
DDD10K.05343	blood	DEL	17	16836197	20363909	likely_pathogenic	canoes,clamms,convex	0	RAI1
DDD10K.10880	saliva	DEL	17	29661770	29667775	likely_pathogenic	canoes,clamms,convex,xhmm	0	NF1
DDD10K.00962	saliva	DEL	17	34762034	36278623	likely_pathogenic	acgh,canoes,clamms,convex,xhmm	0	HNF1B
DDD10K.03949	saliva	DEL	17	41256117	41291923	likely_benign	acgh,canoes,clamms,convex	1	.
DDD10K.10999	blood	DEL	17	42957720	42964191	likely_pathogenic	canoes,clamms,convex,xhmm	0	EFTUD2
DDD10K.04021	saliva	DEL	17	45695546	45703786	likely_benign	acgh,canoes,clamms,convex,xhmm	1	.
DDD10K.08567	saliva	DEL	17	48677963	48681786	likely_pathogenic	canoes,clamms,convex,xhmm	1	CACNA1G
DDD10K.03391	blood	DEL	17	56724142	56733251	likely_benign	acgh	1	.
DDD10K.04205	saliva	DEL	17	61268161	61330939	likely_benign	acgh,canoes,convex	1	.
DDD10K.12763	saliva	DEL	17	65467557	68172612	likely_pathogenic	canoes,clamms,convex,xhmm	0	BPTF,PRKAR1A
DDD10K.09249	saliva	DEL	18	117015	15006293	likely_pathogenic	canoes,clamms,convex,xhmm	1	SMCHD1,TGIF1,PIEZO2
DDD10K.02862	saliva	DEL	18	118145	3037204	likely_pathogenic	xhmm	1	SMCHD1
DDD10K.12382	saliva	DEL	18	44559378	44702825	likely_benign	canoes,clamms,convex,xhmm	1	.
DDD10K.02862	saliva	DEL	18	48282517	78077248	likely_pathogenic	xhmm	1	SMAD4,TCF4,NEDD4L
DDD10K.04857	saliva	DEL	18	49572434	78077248	likely_pathogenic	convex,xhmm	1	TCF4,NEDD4L
DDD10K.12967	saliva	DEL	18	50251778	78077248	likely_pathogenic	convex,xhmm	1	TCF4,NEDD4L
DDD10K.00903	saliva	DEL	19	671832	687310	likely_benign	acgh,canoes	1	.
DDD10K.00670	saliva	DEL	19	3805880	4268865	likely_pathogenic	acgh,canoes,clamms,convex,xhmm	1	MAP2K2
DDD10K.05273	saliva	DEL	19	14353111	16268770	likely_pathogenic	acgh,canoes,clamms,convex,xhmm	0	BRD4
DDD10K.11950	blood	DEL	19	14717600	16799282	likely_pathogenic	canoes,clamms,convex,xhmm	0	BRD4
DDD10K.12785	blood	DEL	19	46317693	46971981	likely_pathogenic	canoes,clamms,convex,xhmm	1	NOVA2
DDD10K.04287	blood	DEL	2	1812733	1813053	likely_pathogenic	convex	1	MYT1L
DDD10K.10311	saliva	DEL	2	1842889	1844825	likely_pathogenic	canoes,clamms,xhmm	1	MYT1L
DDD10K.08807	saliva	DEL	2	23988186	24087942	likely_benign	acgh,canoes,clamms,convex,xhmm	1	.
DDD10K.07798	saliva	DEL	2	25461895	25551604	likely_pathogenic	canoes,clamms,convex	0	DNMT3A
DDD10K.04187	saliva	DEL	2	48030373	48128486	likely_pathogenic	acgh,canoes,clamms,convex,xhmm	1	FBXO11
DDD10K.03066	saliva	DEL	2	48033045	48047751	likely_pathogenic	acgh,canoes,clamms,convex,xhmm	1	FBXO11
DDD10K.00538	saliva	DEL	2	48034114	48085514	likely_pathogenic	acgh,canoes,clamms,convex,xhmm	1	FBXO11
DDD10K.01113	blood	DEL	2	54853221	54865040	likely_pathogenic	acgh,canoes,clamms,convex,xhmm	1	SPTBN1
DDD10K.06137	saliva	DEL	2	55462840	55555741	likely_benign	acgh,canoes,clamms,convex,xhmm	1	.
DDD10K.13000	saliva	DEL	2	60441303	60696152	likely_pathogenic	canoes,clamms,convex,xhmm	0	BCL11A
DDD10K.09511	blood	DEL	2	61330843	61991695	likely_benign	canoes,clamms,convex,xhmm	1	.
DDD10K.12778	saliva	DEL	2	61697615	61729601	likely_benign	canoes,clamms,convex,xhmm	1	.
DDD10K.11626	saliva	DEL	2	70890487	87085604	likely_pathogenic	canoes,clamms,convex,xhmm	0	TET3,POLR1A
DDD10K.02406	blood	DEL	2	96549797	96601538	likely_benign	convex,xhmm	1	.
DDD10K.06931	saliva	DEL	2	103538686	106852705	likely_pathogenic	canoes,clamms,convex,xhmm	0	POU3F3
DDD10K.10039	saliva	DEL	2	111397196	113090173	likely_benign	canoes,clamms,xhmm	1	.
DDD10K.10570	saliva	DEL	2	127447711	127961199	likely_benign	canoes,clamms,xhmm	1	.
DDD10K.04745	saliva	DEL	2	128746991	128886889	likely_benign	canoes,clamms,convex,xhmm	1	.
DDD10K.12264	blood	DEL	2	133751607	134060755	likely_benign	canoes,clamms,convex,xhmm	1	.
DDD10K.08121	blood	DEL	2	136227219	136356468	likely_benign	acgh	1	.
DDD10K.02696	saliva	DEL	2	148719336	148865458	likely_benign	acgh	1	.
DDD10K.03419	blood	DEL	2	149526461	149539247	likely_benign	acgh,canoes,clamms,convex	1	.
DDD10K.09892	saliva	DEL	2	174517839	188368618	likely_pathogenic	canoes,clamms,xhmm	1	HOXD13,NFE2L2
DDD10K.07170	saliva	DEL	2	176860156	176965553	likely_benign	canoes,clamms,convex,xhmm	0	HOXD13
DDD10K.07584	saliva	DEL	2	200125683	200139973	likely_pathogenic	acgh	0	SATB2
DDD10K.01714	blood	DEL	2	200244928	200245368	likely_pathogenic	canoes,clamms,convex	1	SATB2
DDD10K.00534	saliva	DEL	2	230638590	230663821	likely_pathogenic	acgh,canoes,clamms,convex	0	TRIP12
DDD10K.07662	saliva	DEL	20	68260	746442	likely_pathogenic	canoes,clamms,convex,xhmm	1	CSNK2A1
DDD10K.02532	saliva	DEL	20	2680193	3176221	likely_benign	acgh,canoes,clamms,convex,xhmm	1	.
DDD10K.06920	saliva	DEL	20	32878121	32883555	likely_benign	acgh,canoes,clamms,convex,xhmm	1	.
DDD10K.06974	saliva	DEL	20	41087388	41121734	likely_benign	acgh	1	.
DDD10K.13085	saliva	DEL	20	41306463	41420208	likely_benign	canoes,clamms,convex,xhmm	1	.
DDD10K.05552	saliva	DEL	21	34258144	35288213	likely_pathogenic	canoes,clamms,convex,xhmm	0	SON
DDD10K.04138	saliva	DEL	21	40509575	48084454	likely_pathogenic	acgh,canoes,clamms,convex,xhmm	1	CRYAA,SIK1,COL6A1,COL6A2
DDD10K.09633	saliva	DEL	22	18893861	21414945	likely_pathogenic	canoes,clamms,convex,xhmm	1	TBX1,LZTR1
DDD10K.13140	blood	DEL	22	18893861	21414945	likely_pathogenic	canoes,clamms,convex,xhmm	0	TBX1,LZTR1
DDD10K.02820	blood	DEL	22	20030781	20062446	likely_benign	acgh,canoes,clamms,xhmm	1	.
DDD10K.09511	blood	DEL	22	20717734	21414945	likely_pathogenic	canoes,clamms,convex,xhmm	1	LZTR1
DDD10K.09064	saliva	DEL	22	21576084	22937624	likely_pathogenic	canoes,clamms,convex,xhmm	0	MAPK1
DDD10K.04492	saliva	DEL	22	21797034	22937524	likely_pathogenic	acgh,canoes,clamms,convex,xhmm	0	MAPK1
DDD10K.05441	blood	DEL	22	21797654	22960579	likely_pathogenic	acgh,canoes,clamms,convex,xhmm	0	MAPK1
DDD10K.11727	saliva	DEL	22	21799112	21801093	likely_benign	canoes,clamms,convex,xhmm	1	.
DDD10K.11727	saliva	DEL	22	21947139	22937624	likely_pathogenic	canoes,clamms,convex,xhmm	0	MAPK1
DDD10K.07509	blood	DEL	22	28426114	28702763	likely_benign	acgh,canoes,clamms,convex,xhmm	1	.
DDD10K.11892	saliva	DEL	22	36052278	37870856	likely_pathogenic	canoes,clamms,convex,xhmm	0	MYH9
DDD10K.13305	saliva	DEL	22	38394945	38454023	likely_benign	canoes,clamms,convex,xhmm	1	.
DDD10K.11240	blood	DEL	22	42377579	46089084	likely_pathogenic	canoes,clamms,convex,xhmm	0	TCF20
DDD10K.06508	saliva	DEL	22	51059156	51193680	likely_pathogenic	acgh,canoes,clamms,convex,xhmm	0	SHANK3
DDD10K.03408	blood	DEL	3	9724692	9896683	likely_pathogenic	acgh,canoes,clamms,convex,xhmm	0	BRPF1,ARPC4
DDD10K.02875	blood	DEL	3	16518558	16533249	likely_benign	acgh	1	.
DDD10K.07516	saliva	DEL	3	54354284	54616111	likely_benign	canoes,clamms,convex,xhmm	1	.
DDD10K.03351	blood	DEL	3	57615982	57620285	likely_benign	acgh	1	.
DDD10K.09440	saliva	DEL	3	70464964	71049413	likely_pathogenic	canoes,clamms,convex,xhmm	0	FOXP1
DDD10K.12519	blood	DEL	3	70654930	85435115	likely_pathogenic	canoes,clamms,convex,xhmm	0	FOXP1
DDD10K.08505	saliva	DEL	3	119624483	119642438	likely_benign	canoes,clamms,convex	1	.
DDD10K.00235	saliva	DEL	3	121083031	121192549	likely_benign	acgh,canoes,clamms,convex	1	.
DDD10K.05724	saliva	DEL	3	136093879	136731238	likely_pathogenic	acgh,canoes,clamms,convex,xhmm	0	STAG1
DDD10K.04227	saliva	DEL	3	151150655	151687323	likely_benign	acgh,canoes,clamms,convex	1	.
DDD10K.11537	saliva	DEL	3	171320816	172080736	likely_benign	canoes,clamms,convex,xhmm	1	.
DDD10K.11342	saliva	DEL	4	1902244	1955289	likely_benign	canoes,clamms,convex,xhmm	1	.
DDD10K.04704	saliva	DEL	4	34122514	36189082	likely_benign	acgh	0	.
DDD10K.03567	saliva	DEL	4	74012288	74077697	likely_benign	acgh,canoes,clamms,convex,xhmm	1	ANKRD17
DDD10K.12959	saliva	DEL	4	78804349	92520347	likely_pathogenic	canoes,clamms,convex,xhmm	0	HNRNPD,WDFY3,DSPP
DDD10K.06278	blood	DEL	4	83576054	83586689	likely_benign	acgh	1	.
DDD10K.04124	saliva	DEL	4	114123746	114135766	likely_benign	acgh	1	.
DDD10K.08426	blood	DEL	4	140261984	140265587	likely_pathogenic	acgh	0	NAA15
DDD10K.10277	saliva	DEL	5	13817536	16818429	likely_pathogenic	canoes,clamms,convex,xhmm	0	TRIO,ANKH
DDD10K.03261	blood	DEL	5	14380988	14463257	likely_pathogenic	acgh,canoes,clamms,convex,xhmm	1	TRIO
DDD10K.10465	saliva	DEL	5	87776475	88129932	likely_pathogenic	canoes,clamms,convex,xhmm	0	MEF2C
DDD10K.12137	blood	DEL	5	90246254	94069934	likely_pathogenic	canoes,clamms,convex,xhmm	0	NR2F1
DDD10K.10230	saliva	DEL	5	96125848	96133090	likely_benign	canoes,clamms,convex,xhmm	1	.
DDD10K.03470	blood	DEL	5	134143264	134143770	likely_benign	acgh,canoes,clamms,convex	1	.
DDD10K.13388	saliva	DEL	5	140898370	143853801	likely_benign	canoes,clamms,convex,xhmm	0	.
DDD10K.12842	saliva	DEL	6	203288	1961309	likely_pathogenic	canoes,clamms,convex,xhmm	0	FOXC1
DDD10K.02018	saliva	DEL	6	1610894	1613738	likely_pathogenic	acgh	0	FOXC1
DDD10K.01913	saliva	DEL	6	31750220	31759562	likely_benign	acgh,canoes,clamms,convex,xhmm	1	.
DDD10K.05064	saliva	DEL	6	33281062	33646620	likely_pathogenic	acgh,canoes,clamms,convex,xhmm	0	SYNGAP1
DDD10K.03775	saliva	DEL	6	53659955	54080183	likely_benign	canoes,clamms,convex,xhmm	1	.
DDD10K.02424	blood	DEL	6	108210537	108557245	likely_benign	acgh,canoes,clamms,convex,xhmm	1	.
DDD10K.04925	saliva	DEL	6	157527212	157529135	likely_pathogenic	acgh,canoes,clamms,convex	1	ARID1B
DDD10K.08038	blood	DEL	7	1	159138663	likely_pathogenic	canoes,clamms,convex,xhmm	1	PRKAR1B,ACTB,RAC1,TMEM106B,TWIST1,HNRNPA2B1,HOXA13,TBX20,RALA,CDK13,GLI3,CAMK2B,AUTS2,ELN,YWHAG,GNAI1,KRIT1,SAMD9,TRRAP,GNB2,GIGYF1,KMT2E,FOXP2,SMO,BRAF,EZH2,KMT2C,SHH,MNX1
DDD10K.00016	blood	DEL	7	5377854	5434454	likely_benign	acgh,canoes,clamms,convex,xhmm	1	.
DDD10K.08249	saliva	DEL	7	6693129	6797705	likely_benign	acgh,canoes,clamms,convex,xhmm	1	.
DDD10K.08444	saliva	DEL	7	10978640	11044815	likely_benign	acgh,canoes,clamms,convex,xhmm	1	.
DDD10K.02352	saliva	DEL	7	11021885	11022949	likely_benign	canoes,clamms,convex	1	.
DDD10K.06922	blood	DEL	7	19737867	24932264	likely_benign	canoes,clamms,convex,xhmm	0	.
DDD10K.05931	blood	DEL	7	39649026	42006347	likely_pathogenic	canoes,clamms,convex,xhmm	0	RALA,CDK13,GLI3
DDD10K.08627	saliva	DEL	7	70223588	70281351	likely_pathogenic	acgh,canoes,clamms,convex	0	AUTS2
DDD10K.04552	saliva	DEL	7	72606945	74152498	likely_pathogenic	canoes,clamms,convex,xhmm	0	ELN
DDD10K.02140	saliva	DEL	7	72717198	74152498	likely_pathogenic	acgh,canoes,clamms,convex,xhmm	0	ELN
DDD10K.05268	saliva	DEL	7	106874101	106889085	likely_benign	acgh,canoes,convex,xhmm	1	.
DDD10K.07356	saliva	DEL	7	111368165	111663928	likely_benign	canoes,clamms,convex,xhmm	1	.
DDD10K.08167	blood	DEL	7	115098049	115098851	likely_benign	convex	1	.
DDD10K.11261	blood	DEL	7	151884664	151960135	likely_pathogenic	canoes,clamms,convex,xhmm	1	KMT2C
DDD10K.05451	saliva	DEL	7	156432547	158937536	likely_pathogenic	canoes,clamms,convex,xhmm	0	MNX1
DDD10K.01093	blood	DEL	7	158251362	158377620	likely_benign	acgh,canoes,convex	0	.
DDD10K.05378	saliva	DEL	8	171469	7754238	likely_pathogenic	acgh,canoes,clamms,convex,xhmm	0	.
DDD10K.11949	saliva	DEL	8	8860375	10065601	likely_benign	canoes,clamms,convex,xhmm	0	.
DDD10K.00014	saliva	DEL	8	93003730	93041189	likely_benign	acgh,canoes,clamms,convex	1	.
DDD10K.05582	saliva	DEL	8	100282246	100505633	likely_benign	acgh,canoes,clamms,convex,xhmm	1	.
DDD10K.08713	saliva	DEL	8	100925484	120215952	likely_pathogenic	xhmm	1	TRPS1,RAD21,EXT1
DDD10K.05935	saliva	DEL	8	110980205	110986731	likely_benign	canoes,clamms,convex,xhmm	1	.
DDD10K.01263	blood,saliva	DEL	8	116679448	116683468	likely_benign	acgh	0	TRPS1
DDD10K.02170	saliva	DEL	8	141568438	141570760	likely_benign	acgh,canoes,clamms,convex,xhmm	1	.
DDD10K.10432	saliva	DEL	8	144873287	144918502	likely_pathogenic	canoes,clamms,convex,xhmm	1	PUF60
DDD10K.08025	blood	DEL	9	8055167	8100917	likely_benign	acgh	1	.
DDD10K.06449	saliva	DEL	9	81854625	86617832	likely_pathogenic	canoes,clamms,convex,xhmm	0	HNRNPK
DDD10K.06803	saliva	DEL	9	130440506	130446893	likely_pathogenic	acgh,canoes,clamms,convex	0	STXBP1
DDD10K.05020	saliva	DEL	9	131345032	131350005	likely_pathogenic	acgh,canoes,clamms,convex,xhmm	0	SPTAN1
DDD10K.02514	blood	DEL	9	131453197	131457002	likely_pathogenic	canoes,clamms,convex,xhmm	0	SET
DDD10K.05792	saliva	DEL	9	140669424	140676938	likely_pathogenic	acgh,canoes,clamms,convex,xhmm	0	EHMT1
DDD10K.10842	blood	DEL	X	205271	10176739	likely_pathogenic	clamms,xhmm	1	SHOX,STS,CLCN4
DDD10K.02561	blood	DEL	X	6453047	8133172	likely_pathogenic	acgh,clamms,convex,xhmm	0	STS
DDD10K.09779	blood	DEL	X	29301001	34962986	likely_pathogenic	clamms,convex,xhmm	0	IL1RAPL1,GK,DMD
DDD10K.09654	saliva	DEL	X	32715807	34962986	likely_pathogenic	clamms,convex,xhmm	1	DMD
DDD10K.06537	saliva	DEL	X	48900721	48957394	likely_pathogenic	acgh,clamms,convex,xhmm	0	TFE3,WDR45
DDD10K.06156	saliva	DEL	X	53243620	53350174	likely_pathogenic	acgh,clamms,convex	1	KDM5C,IQSEC2
DDD10K.04685	saliva	DEL	X	63989720	64184637	likely_pathogenic	acgh	0	ZC4H2
DDD10K.06040		DEL	X	83588655	155270560	likely_pathogenic	clamms,convex,xhmm	1	ZNF711,CHM,PCDH19,TIMM8A,HNRNPH2,PLP1,PRPS1,ACSL4,CHRDL1,PAK3,DCX,ALG13,UBE2A,UPF3B,NDUFA1,NKAP,LAMP2,CUL4B,GRIA3,THOC2,STAG2,OCRL,ZDHHC9,AIFM1,IGSF1,GPC4,GPC3,PHF6,HPRT1,MMGT1,SLC9A6,FHL1,ZIC3,FGF13,SOX3,FMR1,AFF2,IDS,MAMLD1,MTM1,NSDHL,BGN,SLC6A8,BCAP31,ABCD1,L1CAM,NAA10,HCFC1,MECP2,FLNA,RPL10,IKBKG,DKC1,RAB39B
DDD10K.00771	saliva	DEL	X	102821766	103072947	likely_pathogenic	acgh,clamms,convex,xhmm	1	PLP1
DDD10K.02411	blood	DEL	5	10973414	15937446	likely_pathogenic	acgh,canoes,clamms,convex,xhmm	0	CTNND2,TRIO,ANKH
DDD10K.02642	blood	DEL	X	133497871	133839836	likely_pathogenic	acgh,clamms,convex,xhmm	0	PHF6,HPRT1
DDD10K.03099	blood	DEL	17	6995687	7232432	likely_pathogenic	acgh,canoes,clamms,convex	0	DLG4,EIF5A
DDD10K.01104	saliva	DEL	10	75971593	78526861	likely_pathogenic	acgh,canoes,clamms,convex,xhmm	0	KAT6B
DDD10K.03161	blood	DEL	9	131371492	131375954	likely_pathogenic	acgh,canoes,clamms,convex	0	SPTAN1
DDD10K.03178	blood	DEL	2	165578422	167108554	likely_pathogenic	acgh,canoes,clamms,convex,xhmm	0	SCN3A,SCN2A,SCN1A
DDD10K.02375	blood	DEL	11	119535331	126343427	likely_pathogenic	canoes,clamms,convex,xhmm	0	ROBO4,STT3A,CDON
DDD10K.02388	saliva	DEL	18	52845153	52913848	likely_pathogenic	acgh	0	TCF4
DDD10K.02840	blood	DEL	X	41646323	43741871	likely_pathogenic	convex	0	CASK,MAOA
DDD10K.02861	blood	DEL	1	97000749	99813665	likely_pathogenic	acgh,canoes,clamms,convex,xhmm	0	.
DDD10K.01436	blood	DEL	22	19023163	19165516	likely_pathogenic	acgh,canoes,clamms,convex,xhmm	0	.
DDD10K.01436	blood	DEL	22	19166795	20296201	likely_pathogenic	acgh,canoes,clamms,convex,xhmm	0	TBX1
DDD10K.01436	blood	DEL	22	20721856	21464119	likely_pathogenic	acgh,canoes,clamms,convex,xhmm	0	LZTR1
DDD10K.00952	saliva	DEL	12	116680342	117237457	likely_pathogenic	acgh,canoes,clamms,convex,xhmm	0	MED13L
DDD10K.00180	blood	DEL	X	71710644	72095450	likely_pathogenic	acgh,clamms,convex,xhmm	0	HDAC8
DDD10K.03053	blood	DEL	4	71552	3375637	likely_pathogenic	acgh,canoes,clamms,convex,xhmm	0	CTBP1,FGFR3
DDD10K.02429	blood	DEL	11	118354782	118362888	likely_pathogenic	acgh,canoes,clamms,convex,xhmm	0	KMT2A
DDD10K.02957	blood	DEL	1	93811483	98850435	likely_pathogenic	acgh,canoes,clamms,convex,xhmm	0	.
DDD10K.03680	saliva	DEL	1	170007769	179314374	likely_pathogenic	acgh,canoes,clamms,convex,xhmm	0	.
DDD10K.03992	blood	DEL	5	88133089	88427361	likely_pathogenic	acgh,canoes,clamms,convex,xhmm	0	.
DDD10K.02177	saliva	DEL	14	105133696	107287708	likely_pathogenic	acgh,canoes,clamms,convex,xhmm	0	AKT1,PACS2
DDD10K.00129	saliva	DEL	6	156653087	157968773	likely_pathogenic	acgh,canoes,clamms,convex,xhmm	0	ARID1B
DDD10K.01454	saliva	DEL	3	10672936	12182018	likely_pathogenic	acgh,canoes,clamms,convex,xhmm	0	SLC6A1
DDD10K.02766	blood	DEL	X	71549257	71553109	likely_pathogenic	acgh	0	HDAC8
DDD10K.04387	saliva	DEL	12	116460066	116463879	likely_pathogenic	acgh	0	MED13L
DDD10K.00266	saliva	DEL	17	43618006	44408089	likely_pathogenic	acgh,canoes,clamms,convex	0	KANSL1
DDD10K.04613	blood	DEL	2	223092734	223100189	likely_pathogenic	acgh	0	PAX3
DDD10K.04828	saliva	DEL	1	27835713	28494006	likely_pathogenic	acgh,canoes,clamms,convex	0	AHDC1
DDD10K.00609	saliva	DEL	15	74399212	78211538	likely_pathogenic	acgh,canoes,clamms,xhmm	0	SIN3A
DDD10K.05314	saliva	DEL	17	42811217	42980665	likely_pathogenic	acgh,clamms	0	EFTUD2
DDD10K.05310	saliva	DEL	17	42953106	42961328	likely_pathogenic	acgh,canoes,clamms,xhmm	0	EFTUD2
DDD10K.05526	blood	DEL	5	88123099	88220350	likely_pathogenic	acgh,canoes,clamms,convex,xhmm	0	.
DDD10K.05597	blood	DEL	X	71791885	71793157	likely_pathogenic	acgh	0	HDAC8
DDD10K.06743	saliva	DEL	18	51304204	54324177	likely_pathogenic	acgh,clamms,convex,xhmm	0	TCF4
DDD10K.03390	blood	DEL	22	18893563	20311922	likely_pathogenic	acgh,canoes,clamms,convex,xhmm	0	TBX1
DDD10K.03390	blood	DEL	22	20721856	21464119	likely_pathogenic	acgh,canoes,clamms,convex,xhmm	0	LZTR1
DDD10K.01294	blood	DEL	4	138380676	143756744	likely_pathogenic	acgh,canoes,clamms,convex,xhmm	0	NAA15
DDD10K.01601	saliva	DEL	1	20540741	21049187	likely_pathogenic	acgh,canoes,clamms,convex,xhmm	0	.
DDD10K.01601	saliva	DEL	1	21050766	22890410	likely_pathogenic	acgh,canoes,clamms,convex,xhmm	0	CDC42,WNT4
DDD10K.04357	blood	DEL	20	14752603	14969687	likely_benign	acgh,convex	0	.
DDD10K.03062	blood	DEL	5	178802614	179004123	likely_benign	acgh,canoes,convex	0	.
DDD10K.01101	saliva	DEL	9	131349701	131362595	likely_pathogenic	acgh,canoes,clamms,convex,xhmm	0	SPTAN1
DDD10K.02984	blood	DEL	16	21314250	21916073	likely_pathogenic	acgh,canoes,convex,xhmm	0	.
DDD10K.03156	blood	DEL	16	21530207	29332245	likely_pathogenic	acgh,canoes,clamms,xhmm	0	.
DDD10K.02210	blood	DEL	4	124822722	126514367	likely_benign	acgh,canoes,clamms,convex,xhmm	0	.
DDD10K.06625	saliva	DEL	9	140703374	140716460	likely_pathogenic	acgh,canoes,clamms,convex,xhmm	0	EHMT1
DDD10K.02978	saliva	DEL	7	23187650	32932034	likely_pathogenic	acgh,canoes,clamms,convex,xhmm	0	HNRNPA2B1,HOXA13
DDD10K.03627	blood	DEL	10	103852285	104696098	likely_pathogenic	acgh,canoes,clamms,convex,xhmm	0	PITX3,SUFU,TRIM8,CNNM2
DDD10K.03314	saliva	DEL	2	110690213	111194331	likely_benign	acgh	0	.
DDD10K.01875	saliva	DEL	16	87319450	88669353	likely_benign	acgh,canoes,clamms,convex,xhmm	0	.
DDD10K.00046	saliva	DEL	9	204104	8198999	likely_pathogenic	acgh,canoes,clamms,xhmm	0	SMARCA2
DDD10K.01164	blood	DEL	17	34762035	36278652	likely_pathogenic	acgh,canoes,clamms,convex,xhmm	0	HNF1B
DDD10K.00991	blood	DEL	1	7538304	7760462	likely_pathogenic	acgh	0	CAMTA1
DDD10K.01703	blood	DEL	17	42920900	42932449	likely_pathogenic	acgh,canoes,clamms,convex,xhmm	0	EFTUD2
DDD10K.02955	blood	DEL	7	70246372	70246976	likely_pathogenic	acgh,convex	0	AUTS2
DDD10K.03502	blood	DEL	17	80544886	81109933	likely_benign	acgh,canoes,clamms,convex,xhmm	0	ZNF750
DDD10K.00077	blood	DEL	3	181384474	182500974	likely_pathogenic	acgh,canoes,clamms,convex,xhmm	0	SOX2
DDD10K.02393	blood	DEL	21	35304067	36866011	likely_benign	acgh,canoes,clamms,convex,xhmm	0	.
DDD10K.02891	blood,saliva	DEL	X	71791885	71896009	likely_pathogenic	acgh,clamms,convex,xhmm	0	HDAC8
DDD10K.01759	blood	DEL	18	3200244	3521862	likely_pathogenic	acgh,canoes,clamms,convex,xhmm	0	TGIF1
DDD10K.03075	saliva	DEL	15	30892879	32921879	likely_pathogenic	acgh,canoes,clamms,convex,xhmm	0	.
DDD10K.03568	saliva	DEL	16	30805431	31657678	likely_pathogenic	acgh,canoes,clamms,convex,xhmm	0	SETD1A,STX1B
DDD10K.03916	saliva	DEL	11	62908346	64319844	likely_pathogenic	acgh,canoes,clamms,convex,xhmm	0	KCNK4
DDD10K.03920	saliva	DEL	4	128899758	129847945	likely_pathogenic	acgh,canoes,clamms,convex	0	.
DDD10K.03945	saliva	DEL	22	18889039	21479979	likely_pathogenic	acgh,canoes,clamms,convex,xhmm	0	TBX1,LZTR1
DDD10K.04057	blood	DEL	5	138073825	139542923	likely_pathogenic	acgh,canoes,clamms,convex,xhmm	0	PURA
DDD10K.01625	saliva	DEL	15	30409034	32921867	likely_pathogenic	acgh,canoes,clamms,convex,xhmm	0	.
DDD10K.01952	saliva	DEL	5	175347711	177436336	likely_pathogenic	acgh,canoes,clamms,convex,xhmm	0	NSD1
DDD10K.04291	saliva	DEL	2	201969334	204342109	likely_pathogenic	acgh,canoes,clamms,convex	0	.
DDD10K.00262	saliva	DEL	5	135544628	139090563	likely_pathogenic	acgh,canoes,clamms,convex	0	KDM3B
DDD10K.00669	saliva	DEL	15	29009022	30364594	likely_benign	acgh,canoes,clamms,convex	0	.
DDD10K.00682	saliva	DEL	6	99156238	100644046	likely_pathogenic	acgh,canoes,clamms,convex	0	.
DDD10K.04465	saliva	DEL	13	30766541	31839359	likely_benign	acgh,canoes,clamms,convex,xhmm	0	.
DDD10K.04627	saliva	DEL	13	66344469	78046452	likely_pathogenic	acgh,canoes,clamms,convex,xhmm	0	.
DDD10K.04445	blood,saliva	DEL	X	153296088	153296272	likely_pathogenic	.	0	MECP2
DDD10K.05355	saliva	DEL	2	200186915	200201460	likely_pathogenic	acgh,canoes	0	SATB2
DDD10K.04954	saliva	DEL	6	146463096	150217447	likely_pathogenic	acgh,canoes,clamms,convex,xhmm	0	TAB2
DDD10K.06663	saliva	DEL	8	131439067	137394091	likely_pathogenic	acgh,canoes,clamms,convex,xhmm	0	KCNQ3
DDD10K.07898	saliva	DEL	16	89329540	89470908	likely_pathogenic	acgh,canoes,clamms,convex,xhmm	0	ANKRD11
DDD10K.08546	saliva	DEL	22	18889039	21464119	likely_pathogenic	acgh,canoes,clamms,convex,xhmm	0	TBX1,LZTR1
DDD10K.08596	saliva	DEL	16	89299887	89534655	likely_pathogenic	acgh	0	ANKRD11
DDD10K.07967	saliva	DEL	15	23573296	28903925	likely_pathogenic	acgh,canoes,clamms,convex,xhmm	0	MAGEL2,UBE3A,GABRB3
DDD10K.08916	saliva	DEL	16	29478043	30199803	likely_pathogenic	acgh,canoes,clamms,convex,xhmm	0	KIF22,PRRT2
DDD10K.05262	saliva	DEL	3	25322671	25905049	likely_pathogenic	canoes,clamms,convex,xhmm	0	RARB
DDD10K.04848	blood	DEL	7	5043112	5643856	likely_pathogenic	acgh,canoes,clamms,convex,xhmm	0	ACTB
DDD10K.08647	saliva	DEL	19	48047484	48463047	likely_pathogenic	acgh,canoes,clamms,convex,xhmm	0	CRX
DDD10K.10583	saliva	DEL	2	60679598	60856969	likely_pathogenic	canoes,clamms,convex,xhmm	0	BCL11A
DDD10K.11760	blood	DEL	7	72598513	74766170	likely_pathogenic	canoes,clamms,convex,xhmm	0	ELN
DDD10K.07938	saliva	DEL	1	721282	4848130	likely_pathogenic	canoes,clamms,convex,xhmm	0	DVL1,ATAD3A,TMEM240,GNB1,SKI
DDD10K.07376	saliva	DEL	19	48119164	48374040	likely_pathogenic	acgh,canoes,clamms,convex	0	CRX
DDD10K.10570	saliva	DEL	4	95376269	96762620	likely_benign	canoes,clamms,convex,xhmm	0	.
DDD10K.11293	saliva	DEL	22	18910248	21409634	likely_pathogenic	canoes,clamms,convex,xhmm	0	TBX1,LZTR1
DDD10K.11992	saliva	DEL	22	21576084	23656460	likely_pathogenic	canoes,clamms,convex,xhmm	0	MAPK1
DDD10K.04860	saliva	DEL	2	50840239	51125902	likely_pathogenic	canoes,convex	0	NRXN1
DDD10K.12162	saliva	DEL	22	18655828	21414945	likely_pathogenic	canoes,clamms,convex,xhmm	0	TBX1,LZTR1
DDD10K.06502	saliva	DEL	3	41277040	41280986	likely_pathogenic	canoes,clamms,convex,xhmm	0	CTNNB1
DDD10K.10877	saliva	DEL	3	8299229	9594490	likely_pathogenic	canoes,clamms,convex,xhmm	0	SETD5
DDD10K.07969	saliva	DEL	22	38042701	38964445	likely_pathogenic	canoes,clamms,convex,xhmm	0	SOX10
DDD10K.11451	saliva	DEL	2	51125525	51255527	likely_pathogenic	canoes,clamms,convex,xhmm	0	NRXN1
DDD10K.12750	blood	DEL	7	72598513	74217885	likely_pathogenic	canoes,clamms,convex,xhmm	0	ELN
DDD10K.08455	saliva	DEL	5	88100366	88129932	likely_pathogenic	canoes,clamms,convex,xhmm	0	MEF2C
DDD10K.11361	saliva	DEL	1	144013735	149764888	likely_pathogenic	canoes,clamms,convex,xhmm	0	GJA8
DDD10K.00389	saliva	DEL	16	29552451	30205263	likely_pathogenic	canoes,clamms,convex,xhmm	0	KIF22,PRRT2
DDD10K.09889	saliva	DEL	8	128427992	133700140	likely_pathogenic	clamms,convex,xhmm	0	KCNQ3
DDD10K.12054	saliva	DEL	7	70095494	70170390	likely_pathogenic	canoes,clamms,convex,xhmm	0	AUTS2
DDD10K.01015	blood	DEL	15	30384204	32921879	likely_pathogenic	acgh,canoes,clamms,convex,xhmm	0	.
DDD10K.05945	saliva	DEL	6	157256452	157714130	likely_pathogenic	canoes,clamms,convex,xhmm	0	ARID1B
DDD10K.09007	saliva	DEL	22	18653405	21414945	likely_pathogenic	canoes,clamms,convex,xhmm	0	TBX1,LZTR1
DDD10K.09075	saliva	DEL	15	30491383	32908559	likely_pathogenic	canoes,clamms,convex,xhmm	0	.
DDD10K.04865	blood	DEL	6	138869465	140458313	likely_pathogenic	acgh,canoes,clamms,convex,xhmm	0	.
DDD10K.10582	saliva	DEL	2	60679598	60856969	likely_pathogenic	canoes,clamms,convex,xhmm	0	BCL11A
DDD10K.06261	saliva	DEL	17	43585608	44172246	likely_pathogenic	canoes,clamms,convex,xhmm	0	KANSL1
DDD10K.03207	blood	DUP	10	92781	696496	likely_benign	canoes,clamms,convex,xhmm	1	ZMYND11
DDD10K.05784	saliva	DUP	11	22646104	22759536	likely_benign	canoes,clamms,convex,xhmm	1	.
DDD10K.07111	saliva	DUP	9	8517736	8733954	likely_benign	acgh,canoes,clamms,convex,xhmm	1	.
DDD10K.07644	saliva	DUP	6	2623599	2966659	likely_benign	canoes,clamms,convex,xhmm	1	.
DDD10K.07926	saliva	DUP	6	7181987	7600099	likely_benign	canoes,clamms,convex,xhmm	1	DSP
DDD10K.08495	saliva	DUP	1	46206496	46686063	likely_benign	canoes,clamms,convex,xhmm	1	.
DDD10K.08653	blood	DUP	19	39759081	40151244	likely_benign	canoes,clamms,convex,xhmm	1	.
DDD10K.08829	saliva	DUP	19	10563764	10694891	likely_benign	canoes,clamms,convex,xhmm	1	.
DDD10K.09540	saliva	DUP	2	1418043	1546509	likely_benign	canoes,clamms,convex,xhmm	1	.
DDD10K.09780	blood	DUP	16	28745688	29001764	likely_benign	canoes,clamms,convex,xhmm	1	.
DDD10K.09963	saliva	DUP	16	3016021	3142909	likely_benign	canoes,clamms,convex,xhmm	1	.
DDD10K.10075	blood	DUP	12	116412802	116549405	likely_pathogenic	canoes,clamms,convex,xhmm	0	MED13L
DDD10K.10262	saliva	DUP	1	156104022	156269051	likely_pathogenic	canoes,clamms,convex,xhmm	0	LMNA
DDD10K.11328	blood	DUP	16	28962189	29001764	likely_benign	canoes,clamms,convex,xhmm	1	.
DDD10K.11328	blood	DUP	16	30914184	31044919	likely_benign	canoes,clamms,convex,xhmm	1	SETD1A,STX1B
DDD10K.11328	blood	DUP	16	68216986	68598765	likely_benign	canoes,clamms,convex,xhmm	1	.
DDD10K.11328	blood	DUP	16	88493813	88620592	likely_benign	canoes,clamms,convex,xhmm	1	.
DDD10K.11328	blood	DUP	16	88762804	89017894	likely_benign	canoes,clamms,convex,xhmm	1	.
DDD10K.11577	saliva	DUP	21	41414211	41539338	likely_benign	canoes,clamms,convex,xhmm	1	.
DDD10K.11718	blood	DUP	12	493052	645584	likely_benign	canoes,clamms,convex,xhmm	1	.
DDD10K.11727	saliva	DUP	22	21045456	21409634	likely_pathogenic	canoes,clamms,convex,xhmm	1	LZTR1
DDD10K.11823	saliva	DUP	9	87482030	87636440	likely_benign	canoes,clamms,convex,xhmm	1	NTRK2
DDD10K.11994	saliva	DUP	20	21283872	21488944	likely_benign	canoes,clamms,convex,xhmm	1	.
DDD10K.12225	blood	DUP	16	919783	1144964	likely_benign	canoes,clamms,convex,xhmm	1	.
DDD10K.12358	saliva	DUP	12	8667656	9095283	likely_benign	canoes,clamms,convex,xhmm	1	.
DDD10K.13405	saliva	DUP	15	33299983	33447201	likely_benign	canoes,clamms,convex,xhmm	1	.
DDD10K.07890	saliva	DUP	1	26964201	27105594	likely_pathogenic	acgh,canoes,clamms,convex,xhmm	0	ARID1A
DDD10K.02045	saliva	DUP	1	27018820	27212753	likely_benign	acgh,canoes,clamms,convex,xhmm	1	ARID1A
DDD10K.00446	blood	DUP	1	27778683	28254858	likely_benign	acgh,canoes,clamms,convex	1	AHDC1
DDD10K.11902	saliva	DUP	1	45362901	46425245	likely_benign	canoes,clamms,xhmm	1	.
DDD10K.06298	saliva	DUP	1	55207098	55307674	likely_benign	acgh,canoes,clamms,convex,xhmm	1	.
DDD10K.08187	saliva	DUP	1	145811213	147806896	likely_benign	canoes,clamms,convex,xhmm	0	GJA8
DDD10K.02813	blood	DUP	1	152556044	152603652	likely_benign	acgh,convex	1	.
DDD10K.04898	saliva	DUP	1	240650188	240669360	likely_benign	acgh	1	.
DDD10K.04138	saliva	DUP	10	7628650	9598970	likely_benign	acgh,canoes,clamms,convex,xhmm	0	GATA3
DDD10K.10692	blood	DUP	10	8963198	12292624	likely_pathogenic	canoes,clamms,convex,xhmm	1	CELF2
DDD10K.02202	saliva	DUP	10	35162528	35539793	likely_benign	acgh,canoes,clamms,convex,xhmm	1	.
DDD10K.07620	saliva	DUP	10	43057995	44892768	likely_benign	canoes,clamms,xhmm	1	RET
DDD10K.09447	saliva	DUP	10	73326365	73377354	likely_benign	canoes,clamms,convex,xhmm	1	.
DDD10K.07155	saliva	DUP	10	73585527	73611184	likely_benign	canoes,clamms,convex,xhmm	1	.
DDD10K.03972	saliva	DUP	10	80131214	81128988	likely_benign	acgh,canoes,clamms,convex	1	ZMIZ1
DDD10K.13397	blood	DUP	10	100326823	100481719	likely_benign	canoes,clamms,convex,xhmm	1	.
DDD10K.07913	saliva	DUP	10	102939077	103070711	likely_benign	acgh,convex	1	.
DDD10K.07913	saliva	DUP	10	103204117	103432588	likely_benign	acgh,canoes,clamms,convex,xhmm	1	.
DDD10K.03197	saliva	DUP	10	134761128	135184319	likely_benign	acgh,canoes,clamms,convex,xhmm	1	.
DDD10K.03273	blood	DUP	11	9522428	9522970	likely_benign	acgh,canoes,convex	1	.
DDD10K.06837	blood	DUP	11	18935893	18988506	likely_benign	acgh	1	.
DDD10K.11997	saliva	DUP	11	63304120	63782973	likely_benign	canoes,clamms,convex,xhmm	1	.
DDD10K.06753	saliva	DUP	12	1	34237044	likely_pathogenic	.	1	CACNA1C,CCND2,CHD4,ATN1,GRIN2B,GUCY2C,KCNJ8,ABCC9,SOX5,KRAS,PTHLH,DNM1L
DDD10K.08248	saliva	DUP	12	1	34253999	likely_pathogenic	.	1	CACNA1C,CCND2,CHD4,ATN1,GRIN2B,GUCY2C,KCNJ8,ABCC9,SOX5,KRAS,PTHLH,DNM1L
DDD10K.07605	saliva	DUP	12	1	34468735	likely_pathogenic	xhmm	1	CACNA1C,CCND2,CHD4,ATN1,GRIN2B,GUCY2C,KCNJ8,ABCC9,SOX5,KRAS,PTHLH,DNM1L
DDD10K.10779	saliva	DUP	12	1	34528272	likely_pathogenic	canoes,clamms,xhmm	1	CACNA1C,CCND2,CHD4,ATN1,GRIN2B,GUCY2C,KCNJ8,ABCC9,SOX5,KRAS,PTHLH,DNM1L
DDD10K.01388	saliva	DUP	12	1	34846898	likely_pathogenic	canoes,clamms,xhmm	1	CACNA1C,CCND2,CHD4,ATN1,GRIN2B,GUCY2C,KCNJ8,ABCC9,SOX5,KRAS,PTHLH,DNM1L
DDD10K.02031	saliva	DUP	12	1	49130845	likely_pathogenic	xhmm	1	CACNA1C,CCND2,CHD4,ATN1,GRIN2B,GUCY2C,KCNJ8,ABCC9,SOX5,KRAS,PTHLH,DNM1L,ARID2,COL2A1
DDD10K.08227	saliva	DUP	12	189849	15001420	likely_pathogenic	acgh,canoes,clamms,xhmm	1	CACNA1C,CCND2,CHD4,ATN1,GRIN2B,GUCY2C
DDD10K.00512	saliva	DUP	12	215691	527800	likely_benign	acgh,canoes,clamms,convex	1	.
DDD10K.04529	saliva	DUP	12	9456433	9456936	likely_benign	convex	1	.
DDD10K.07573	saliva	DUP	12	86138647	86616555	likely_benign	acgh,canoes,xhmm	1	.
DDD10K.01067	saliva	DUP	12	100599353	100599672	likely_benign	convex	1	.
DDD10K.05197	blood	DUP	13	20124629	20638779	likely_pathogenic	acgh,canoes,clamms,convex,xhmm	1	ZMYM2
DDD10K.03196	blood	DUP	13	60302954	60354562	likely_benign	acgh	1	.
DDD10K.12348	saliva	DUP	14	1	107349540	likely_pathogenic	xhmm	1	CHD8,TINF2,FOXG1,PRKD1,SRP54,NKX2-1,PAX9,SOS2,BMP4,GCH1,OTX2,SIX1,TGFB3,IRF2BPL,SPTLC2,TSHR,BCL11B,YY1,DYNC1H1,AKT1,PACS2
DDD10K.00170	saliva	DUP	14	95785929	95786248	likely_benign	convex	1	.
DDD10K.04487	saliva	DUP	14	101642952	107277086	likely_pathogenic	acgh,canoes,clamms,convex,xhmm	0	DYNC1H1,AKT1,PACS2
DDD10K.05462	saliva	DUP	14	103007232	104152119	likely_benign	acgh,canoes,clamms,convex,xhmm	0	.
DDD10K.05462	saliva	DUP	14	105580921	106206303	likely_benign	acgh,canoes,clamms,convex,xhmm	1	PACS2
DDD10K.12070	saliva	DUP	15	23684630	28736161	likely_pathogenic	canoes,clamms,convex,xhmm	0	MAGEL2,UBE3A,GABRB3
DDD10K.13405	saliva	DUP	15	33832875	33905723	likely_benign	canoes,clamms,convex,xhmm	1	.
DDD10K.05821	blood	DUP	15	34376725	34673267	likely_benign	acgh,canoes,clamms,convex,xhmm	1	.
DDD10K.07365	blood	DUP	15	73857688	73925700	likely_benign	acgh,clamms,convex,xhmm	1	.
DDD10K.12942	saliva	DUP	16	2546047	2608104	likely_benign	canoes,clamms,convex,xhmm	1	ATP6V0C
DDD10K.13461	saliva	DUP	16	2954321	5131100	likely_pathogenic	canoes,clamms,convex,xhmm	0	CREBBP
DDD10K.06965	blood	DUP	16	8905390	9197254	likely_benign	canoes,clamms,convex,xhmm	1	USP7
DDD10K.02592	blood	DUP	16	18297583	18608247	likely_benign	acgh	1	.
DDD10K.01800	blood	DUP	16	28469022	28518276	likely_benign	acgh,canoes,clamms,convex,xhmm	1	.
DDD10K.01800	blood	DUP	16	28834790	28848543	likely_benign	acgh,canoes,clamms,convex,xhmm	1	.
DDD10K.13209	saliva	DUP	16	29624601	30199946	likely_pathogenic	canoes,clamms,convex,xhmm	0	KIF22,PRRT2
DDD10K.11328	blood	DUP	16	46836661	46956387	likely_benign	canoes,clamms,convex,xhmm	1	.
DDD10K.01906	blood	DUP	16	84504406	84531735	likely_benign	acgh,canoes,clamms,convex,xhmm	1	.
DDD10K.10725	saliva	DUP	17	2298078	2996455	likely_benign	canoes,clamms,convex,xhmm	1	PAFAH1B1
DDD10K.05198	blood	DUP	17	7900383	7915413	likely_benign	acgh,canoes,clamms,xhmm	1	.
DDD10K.11100	blood	DUP	17	14095182	15477622	likely_benign	canoes,clamms,xhmm	1	.
DDD10K.06341	saliva	DUP	17	34842342	36359134	likely_pathogenic	canoes,clamms,convex,xhmm	0	HNF1B
DDD10K.01568	saliva	DUP	17	37333221	37499662	likely_benign	acgh,canoes,clamms,convex,xhmm	1	.
DDD10K.03384	blood	DUP	17	51602013	51788751	likely_benign	acgh	1	.
DDD10K.02476	saliva	DUP	17	66864085	68172582	likely_pathogenic	canoes,xhmm	1	.
DDD10K.04490	saliva	DUP	18	19192273	20303864	likely_benign	acgh,canoes,clamms,convex,xhmm	0	GATA6
DDD10K.07880	saliva	DUP	18	28898081	28935411	likely_benign	canoes,clamms,convex,xhmm	1	.
DDD10K.08545	saliva	DUP	18	52595842	53750975	likely_benign	canoes,clamms,convex,xhmm	1	TCF4
DDD10K.13076	saliva	DUP	18	56585384	56649037	likely_benign	canoes,clamms,convex,xhmm	1	.
DDD10K.02417	blood	DUP	19	8210594	8232708	likely_benign	acgh	1	.
DDD10K.12345	blood	DUP	19	14828934	14877334	likely_benign	canoes,clamms,convex,xhmm	1	.
DDD10K.02406	blood	DUP	19	27737819	28230519	likely_benign	acgh	1	.
DDD10K.05965	blood	DUP	19	27737820	33597804	likely_benign	acgh	0	.
DDD10K.10939	saliva	DUP	19	30933413	31048284	likely_benign	canoes,clamms,convex,xhmm	1	.
DDD10K.02650	blood	DUP	19	35849673	35857604	likely_benign	acgh,convex	1	.
DDD10K.09691	saliva	DUP	19	39094674	39394819	likely_benign	canoes,clamms,convex,xhmm	1	.
DDD10K.06875	saliva	DUP	19	41895754	47729332	likely_pathogenic	acgh,canoes,clamms,xhmm	0	RPS19,ATP1A3,ERF,CIC,SIX5,DMPK,NOVA2,AP2S1,ARHGAP35
DDD10K.00653	saliva	DUP	19	54191751	58313227	likely_pathogenic	acgh,canoes,clamms,convex	0	CNOT3,U2AF2
DDD10K.06511	saliva	DUP	19	57795839	58423699	likely_benign	canoes,clamms,convex	1	.
DDD10K.00033	blood	DUP	2	1605036	1677552	likely_benign	acgh,canoes,clamms,convex,xhmm	1	.
DDD10K.00607	saliva	DUP	2	27121213	28084578	likely_benign	acgh,canoes,clamms,convex,xhmm	1	DPYSL5
DDD10K.04341	blood	DUP	2	28238640	28239506	likely_benign	convex	1	.
DDD10K.11997	saliva	DUP	2	32111660	32702627	likely_benign	canoes,clamms,convex,xhmm	1	SPAST
DDD10K.13243	blood	DUP	2	74684346	74686307	likely_benign	canoes,convex	1	.
DDD10K.11626	saliva	DUP	2	112549855	129120428	likely_pathogenic	canoes,clamms,convex,xhmm	0	PAX8,GLI2
DDD10K.12345	blood	DUP	2	160709735	160761314	likely_benign	canoes,clamms,convex,xhmm	1	.
DDD10K.04742	saliva	DUP	2	202759623	203317983	likely_benign	acgh,canoes,clamms,convex,xhmm	1	.
DDD10K.06750	saliva	DUP	2	235943561	243068396	likely_pathogenic	acgh,canoes,clamms,convex,xhmm	0	TWIST2,HDAC4,KIF1A
DDD10K.03350	blood	DUP	20	14058024	14096035	likely_benign	acgh	1	.
DDD10K.11994	saliva	DUP	20	20392471	21002352	likely_benign	canoes,clamms,convex,xhmm	1	.
DDD10K.00067	blood	DUP	20	61522145	61598990	likely_benign	canoes,clamms,xhmm	1	.
DDD10K.13053	saliva	DUP	21	1	48084454	likely_pathogenic	canoes,clamms,xhmm	1	SCAF4,SON,DYRK1A,KCNJ6,CRYAA,SIK1,COL6A1,COL6A2
DDD10K.04010	saliva	DUP	21	1	48129895	likely_pathogenic	canoes,clamms,xhmm	1	SCAF4,SON,DYRK1A,KCNJ6,CRYAA,SIK1,COL6A1,COL6A2
DDD10K.06096	blood	DUP	21	1	48129895	likely_pathogenic	canoes,clamms,xhmm	1	SCAF4,SON,DYRK1A,KCNJ6,CRYAA,SIK1,COL6A1,COL6A2
DDD10K.13160	saliva	DUP	21	1	48129895	likely_pathogenic	canoes,clamms,xhmm	1	SCAF4,SON,DYRK1A,KCNJ6,CRYAA,SIK1,COL6A1,COL6A2
DDD10K.10680	saliva	DUP	21	1	63025520	likely_pathogenic	.	1	SCAF4,SON,DYRK1A,KCNJ6,CRYAA,SIK1,COL6A1,COL6A2
DDD10K.06561	saliva	DUP	21	15538581	19776018	likely_pathogenic	canoes,clamms,convex,xhmm	0	.
DDD10K.09416	saliva	DUP	21	32007418	34469238	likely_benign	canoes,clamms,convex,xhmm	0	SCAF4
DDD10K.00333	blood	DUP	21	41902495	42175644	likely_benign	acgh	1	.
DDD10K.10464	saliva	DUP	22	18893860	21576632	likely_pathogenic	canoes,clamms,convex,xhmm	0	TBX1,LZTR1
DDD10K.11920	blood	DUP	22	18893860	24035282	likely_pathogenic	canoes,clamms,convex,xhmm	0	TBX1,LZTR1,MAPK1
DDD10K.12293	saliva	DUP	22	21799112	22937624	likely_pathogenic	canoes,clamms,convex,xhmm	0	MAPK1
DDD10K.09987	blood	DUP	22	24034098	24730667	likely_benign	canoes,clamms,xhmm	1	SMARCB1,SPECC1L
DDD10K.03207	blood	DUP	3	361445	1443232	likely_benign	canoes,convex	1	.
DDD10K.03483	blood	DUP	3	49966901	50009696	likely_benign	acgh,canoes,clamms,convex,xhmm	1	.
DDD10K.06309	saliva	DUP	3	85901655	85968058	likely_benign	acgh,canoes,clamms,convex,xhmm	1	.
DDD10K.04946	blood	DUP	3	118726383	118820973	likely_benign	acgh	1	.
DDD10K.08532	saliva	DUP	3	147564581	198022430	likely_pathogenic	canoes,clamms,convex,xhmm	1	RNF13,PDCD10,MECOM,TBL1XR1,PIK3CA,SOX2,DVL3,AP2M1,TP63,FGF12
DDD10K.11913	saliva	DUP	4	905376	998256	likely_benign	canoes,clamms,convex,xhmm	1	.
DDD10K.01068	blood	DUP	4	9870661	10259310	likely_benign	acgh,canoes,clamms,convex,xhmm	1	.
DDD10K.01068	blood	DUP	4	10431366	10713694	likely_benign	acgh,canoes,clamms,convex,xhmm	1	.
DDD10K.03672	saliva	DUP	4	41459886	41951637	likely_benign	acgh,canoes,clamms,convex,xhmm	0	PHOX2B
DDD10K.12832	saliva	DUP	4	98633714	99579501	likely_benign	canoes,clamms,convex,xhmm	1	.
DDD10K.13063	saliva	DUP	4	188923871	189084041	likely_benign	canoes,clamms,convex,xhmm	1	.
DDD10K.12282	saliva	DUP	5	1	45869517	likely_pathogenic	xhmm	1	CTNND2,TRIO,ANKH,NIPBL,FGF10,HCN1
DDD10K.01376	blood	DUP	5	353715	1411573	likely_benign	canoes,clamms,convex,xhmm	1	.
DDD10K.03796	blood	DUP	5	14307807	14413743	likely_pathogenic	acgh,canoes,clamms,convex,xhmm	1	TRIO
DDD10K.00506	saliva	DUP	5	16716687	19612876	likely_benign	acgh,convex	0	.
DDD10K.01161	blood	DUP	5	49559619	50102034	likely_benign	acgh,canoes,clamms,convex	1	.
DDD10K.08370	blood	DUP	5	75612061	75645998	likely_benign	acgh	1	.
DDD10K.10995	blood	DUP	5	79278044	88386621	likely_pathogenic	canoes,clamms,convex,xhmm	0	RPS23,MEF2C
DDD10K.03861	blood	DUP	5	156531448	156536378	likely_benign	acgh,clamms,convex	1	.
DDD10K.03475	saliva	DUP	6	203288	11736078	likely_pathogenic	canoes,clamms,convex,xhmm	1	FOXC1,TUBB2A,TUBB2B,DSP,TFAP2A
DDD10K.02296	saliva	DUP	6	15468641	16328649	likely_pathogenic	canoes,clamms,convex,xhmm	1	JARID2
DDD10K.10041	blood	DUP	6	32361723	33256906	likely_benign	canoes,clamms,xhmm	1	COL11A2
DDD10K.04965	saliva	DUP	7	19968	332675	likely_benign	acgh,canoes,clamms,convex,xhmm	1	.
DDD10K.05378	saliva	DUP	7	19968	10419291	likely_pathogenic	acgh,canoes,clamms,convex,xhmm	0	PRKAR1B,ACTB,RAC1
DDD10K.11332	blood	DUP	7	228260	300022	likely_benign	canoes,clamms,convex,xhmm	1	.
DDD10K.05959	saliva	DUP	7	7299675	7457431	likely_benign	acgh	1	.
DDD10K.10076	saliva	DUP	7	21985151	22544188	likely_benign	canoes,clamms,convex,xhmm	1	.
DDD10K.07463	saliva	DUP	7	99146535	159138663	likely_pathogenic	canoes,clamms,xhmm	1	GNB2,GIGYF1,KMT2E,FOXP2,SMO,BRAF,EZH2,KMT2C,SHH,MNX1
DDD10K.00549	blood	DUP	7	100763216	100793098	likely_benign	acgh,clamms,convex,xhmm	1	.
DDD10K.01534	blood	DUP	7	127447613	127489472	likely_benign	acgh	1	.
DDD10K.07188	blood	DUP	7	141724726	141764524	likely_benign	acgh,canoes,clamms,convex,xhmm	1	.
DDD10K.12345	blood	DUP	7	141726870	141758272	likely_benign	canoes,clamms,convex,xhmm	1	.
DDD10K.07188	blood	DUP	7	141796790	141873839	likely_benign	acgh,canoes,clamms,convex,xhmm	1	.
DDD10K.01970	saliva	DUP	7	149034222	149137016	likely_benign	acgh	1	.
DDD10K.11332	blood	DUP	7	150745927	150905328	likely_benign	canoes,clamms,convex,xhmm	1	.
DDD10K.00400	saliva	DUP	7	151573506	152373353	likely_benign	canoes,clamms,convex,xhmm	1	KMT2C
DDD10K.06409	saliva	DUP	7	157743955	158208520	likely_benign	acgh,canoes,clamms,convex,xhmm	1	.
DDD10K.05225	blood	DUP	8	1	146364022	likely_pathogenic	xhmm	1	GATA4,ATP6V1B2,RHOBTB2,FGFR1,KAT6A,THAP1,SOX17,CHD7,ARFGEF1,EYA1,ZFHX4,GDF6,PTDSS1,TRPS1,RAD21,EXT1,KCNQ3,PUF60
DDD10K.02857	blood	DUP	8	258287	444317	likely_benign	acgh,canoes,convex,xhmm	1	.
DDD10K.04699	saliva	DUP	8	21924204	23243598	likely_benign	acgh,canoes,clamms,convex,xhmm	1	RHOBTB2
DDD10K.01491	saliva	DUP	8	54141723	54163748	likely_benign	acgh,canoes,clamms,convex,xhmm	1	.
DDD10K.12694		DUP	8	85441506	86393087	likely_benign	canoes,clamms,convex,xhmm	1	.
DDD10K.00568	saliva	DUP	8	117380928	118018079	likely_benign	canoes,clamms,convex,xhmm	1	RAD21
DDD10K.00998	saliva	DUP	9	21186920	21230800	likely_benign	acgh,canoes,clamms,convex	1	.
DDD10K.11823	saliva	DUP	9	88233747	89763991	likely_benign	canoes,clamms,convex,xhmm	1	.
DDD10K.00085	saliva	DUP	9	130428511	130438326	likely_pathogenic	acgh,clamms,convex	0	STXBP1
DDD10K.08622	saliva	DUP	9	131217415	131891386	likely_benign	acgh,canoes,clamms,convex,xhmm	1	SPTAN1,SET
DDD10K.02002	blood	DUP	X	1	155270560	likely_pathogenic	clamms	1	SHOX,STS,CLCN4,MID1,HCCS,MSL3,FRMPD4,TRAPPC2,OFD1,FANCB,PIGA,AP1S2,NHS,CDKL5,PDHA1,RPS6KA3,CNKSR2,SMS,PTCHD1,EIF2S3,POLA1,ARX,IL1RAPL1,GK,DMD,OTC,TSPAN7,BCOR,USP9X,DDX3X,NYX,CASK,MAOA,NDP,KDM6A,NDUFB11,RBM10,SYN1,FTSJ1,PORCN,EBP,PQBP1,SLC35A2,TFE3,WDR45,SYP,CCDC22,FOXP3,USP27X,GSPT2,KDM5C,IQSEC2,SMC1A,HSD17B10,HUWE1,PHF8,FGD1,ARHGEF9,AMER1,ZC4H2,AR,OPHN1,EFNB1,EDA,DLG3,MED12,NLGN3,NONO,TAF1,OGT,H…
DDD10K.11916	saliva	DUP	X	1	155270560	likely_pathogenic	clamms	1	SHOX,STS,CLCN4,MID1,HCCS,MSL3,FRMPD4,TRAPPC2,OFD1,FANCB,PIGA,AP1S2,NHS,CDKL5,PDHA1,RPS6KA3,CNKSR2,SMS,PTCHD1,EIF2S3,POLA1,ARX,IL1RAPL1,GK,DMD,OTC,TSPAN7,BCOR,USP9X,DDX3X,NYX,CASK,MAOA,NDP,KDM6A,NDUFB11,RBM10,SYN1,FTSJ1,PORCN,EBP,PQBP1,SLC35A2,TFE3,WDR45,SYP,CCDC22,FOXP3,USP27X,GSPT2,KDM5C,IQSEC2,SMC1A,HSD17B10,HUWE1,PHF8,FGD1,ARHGEF9,AMER1,ZC4H2,AR,OPHN1,EFNB1,EDA,DLG3,MED12,NLGN3,NONO,TAF1,OGT,H…
DDD10K.00507	saliva	DUP	X	200697	2692970	likely_benign	convex	1	SHOX
DDD10K.12396	saliva	DUP	X	200749	8507928	likely_benign	clamms,convex,xhmm	0	SHOX,STS
DDD10K.06040	blood	DUP	X	207183	46542019	likely_pathogenic	clamms,xhmm	1	SHOX,STS,CLCN4,MID1,HCCS,MSL3,FRMPD4,TRAPPC2,OFD1,FANCB,PIGA,AP1S2,NHS,CDKL5,PDHA1,RPS6KA3,CNKSR2,SMS,PTCHD1,EIF2S3,POLA1,ARX,IL1RAPL1,GK,DMD,OTC,TSPAN7,BCOR,USP9X,DDX3X,NYX,CASK,MAOA,NDP,KDM6A
DDD10K.00199	blood	DUP	X	8595724	8706716	likely_benign	acgh	1	.
DDD10K.03174	blood	DUP	X	9949524	10066861	likely_benign	acgh,clamms,convex,xhmm	1	.
DDD10K.06730	blood	DUP	X	23801295	24256524	likely_benign	acgh,clamms,convex,xhmm	1	EIF2S3
DDD10K.06730	blood	DUP	X	29400329	29623915	likely_pathogenic	acgh	1	IL1RAPL1
DDD10K.03062	blood	DUP	X	31762582	31868005	likely_benign	acgh,clamms,convex,xhmm	1	DMD
DDD10K.04288	blood	DUP	X	39642083	39661393	likely_benign	acgh	1	.
DDD10K.05141	blood	DUP	X	71601426	71711053	likely_pathogenic	acgh,clamms,convex,xhmm	0	HDAC8
DDD10K.02576	saliva	DUP	17	2192853	2706401	likely_pathogenic	acgh,canoes,clamms,xhmm	0	PAFAH1B1
DDD10K.01716	saliva	DUP	15	23310705	28903925	likely_pathogenic	acgh,canoes,clamms,convex,xhmm	0	MAGEL2,UBE3A,GABRB3
DDD10K.01677	blood	DUP	X	41509726	41527913	likely_pathogenic	acgh,clamms,convex	0	CASK
DDD10K.02328	saliva	DUP	X	10457432	10463939	likely_pathogenic	acgh	0	MID1
DDD10K.02092	blood	DUP	X	10490989	10491339	likely_pathogenic	convex	0	MID1
DDD10K.02127	saliva	DUP	X	53449334	53681188	likely_pathogenic	acgh,clamms,convex,xhmm	0	SMC1A,HSD17B10,HUWE1
DDD10K.03270	saliva	DUP	1	27022756	27190596	likely_benign	canoes,clamms,convex,xhmm	0	ARID1A
DDD10K.02331	saliva	DUP	17	5960	4736729	likely_pathogenic	acgh,canoes,clamms,xhmm	0	BHLHA9,PAFAH1B1,TRPV3
DDD10K.02095	saliva	DUP	22	21797468	22960579	likely_benign	acgh,canoes,clamms,convex,xhmm	0	MAPK1
DDD10K.03085	saliva	DUP	1	11860126	20573006	likely_pathogenic	acgh,canoes,clamms,convex,xhmm	0	CLCN6,MFN2,SPEN
DDD10K.02799	blood	DUP	6	162608074	163078468	likely_benign	acgh	0	.
DDD10K.03206	blood	DUP	2	166152059	166198692	likely_pathogenic	acgh,canoes,clamms,xhmm	0	SCN2A
DDD10K.02378	blood	DUP	10	123150811	135380935	likely_pathogenic	acgh,canoes,clamms,convex,xhmm	0	FGFR2,EBF3
DDD10K.02592	blood	DUP	16	14805381	16561151	likely_benign	acgh,canoes,clamms,xhmm	0	.
DDD10K.00046	saliva	DUP	3	62075	5783519	likely_benign	acgh,canoes,clamms,convex,xhmm	0	ITPR1
DDD10K.04284	blood	DUP	22	18839287	20311988	likely_pathogenic	acgh,canoes,clamms,convex,xhmm	0	TBX1
DDD10K.04284	blood	DUP	22	20718806	21830562	likely_benign	acgh,canoes,clamms,convex,xhmm	0	LZTR1
DDD10K.01020	blood	DUP	19	30379880	32843746	likely_benign	acgh,canoes,clamms,convex,xhmm	0	.
DDD10K.03053	blood	DUP	21	47494969	48092821	likely_benign	acgh,canoes,clamms,convex,xhmm	0	COL6A2
DDD10K.02177	saliva	DUP	14	103804463	105104413	likely_benign	acgh,canoes,clamms,convex,xhmm	0	.
DDD10K.01419	saliva	DUP	1	146496005	147400685	likely_pathogenic	acgh,canoes,clamms,convex,xhmm	0	GJA8
DDD10K.01557	saliva	DUP	5	88066153	88127836	likely_pathogenic	acgh,canoes,clamms,convex,xhmm	0	MEF2C
DDD10K.06843	saliva	DUP	5	122263285	123400963	likely_benign	acgh,canoes,clamms,convex,xhmm	0	.
DDD10K.08514	saliva	DUP	6	19740722	20811260	likely_benign	acgh,canoes,clamms,convex,xhmm	0	.
DDD10K.07515	saliva	DUP	22	38891693	41982399	likely_pathogenic	canoes,clamms,convex,xhmm	0	TNRC6B,EP300
DDD10K.11002	blood	DUP	7	69536408	70038879	likely_pathogenic	canoes,clamms,convex,xhmm	0	AUTS2
DDD10K.09880	saliva	DUP	4	174990844	177249576	likely_benign	canoes,clamms,convex,xhmm	0	.
DDD10K.13383	saliva	DUP	9	140676567	141071859	likely_pathogenic	canoes,clamms,convex,xhmm	0	EHMT1
DDD10K.07916	saliva	DUP	X	200750	612220	likely_benign	convex,xhmm	0	SHOX
DDD10K.03078	blood	DUP	9	79388855	79639561	likely_benign	acgh,canoes,clamms,convex	0	.
DDD10K.00890	saliva	DUP	17	13693496	15500012	likely_pathogenic	acgh,canoes,clamms,convex	0	.
DDD10K.00318	saliva	DUP	1	1391996	1460043	likely_pathogenic	acgh,canoes,convex,xhmm	0	ATAD3A
